# Supplementary material for: Antimicrobial Stewardship and Its Impact on the Changing Epidemiology of Polymyxin Use in a South Indian Healthcare Setting
Source: Antibiotics (Basel). 2021 Apr 21;10(5):470. doi: 10.3390/antibiotics10050470 (PMC8142974; doi:10.3390/antibiotics10050470)
Supplement: Supplementary file 1 [file antibiotics-10-00470-s001.zip]

Archive with 1 entries (1 files):
- antibiotics-1157377-supplementary.pdf
